# Supplementary material for: Where are the polyps? Molecular identification, distribution and population differentiation of Aurelia aurita jellyfish polyps in the southern North Sea area
Source: Mar Biol. 2016 Jul 18;163:172. doi: 10.1007/s00227-016-2945-4 (PMC4949292; doi:10.1007/s00227-016-2945-4)
Supplement: Supplementary file 2 — Supplementary material 2 (XLSX 14 kb) [file 227_2016_2945_MOESM2_ESM.xlsx]

## Sheet: Blad1
site	area	date	stage	species	haplo	accession nr
Marsdiep	Wadden Sea	23/04/2012	med	Aur	26	KP728373
Marsdiep	Wadden Sea	23/04/2012	med	Aur	51*	KP728374
Marsdiep	Wadden Sea	23/04/2012	med	Aur	1	KP728375
Vinca Gorthon	Broad Fourteens	05/09/2014	pol	Aur	1	KP728290
wreck "Vaderdag"	Broad Fourteens	13/09/2014	pol	Aur	1	KP728293
Ocean Prince	Dogger Bank	09/09/2014	pol	Aur	1	KP728313
wreck nr. 70500	Dogger Bank	10/09/2014	pol	Aur	1	KP728292
Kamperland	Zeeland	10/04/2013	pol	Aur	1	KP728285
Bommenede	Zeeland	18/03/2013	pol	Aur	1	KP728288
Den Osse Kerkweg	Zeeland	05/05/2013	pol	Aur	1	KP728286
Hompelvoet	Zeeland	18/03/2013	pol	Aur	1	KP728287
Kristineberg	Skagerrak	30/09/2013	pol	Aur	1	KP728298
Terschelling	Wadden Sea	26/09/2014	pol	Aur	1	KP728294
Terschelling	Wadden Sea	26/09/2014	pol	Aur	1	KP728295
Texel (NIOZ)	Wadden Sea	26/09/2014	pol	Aur	1	KP728297
Texel (NIOZ)	Wadden Sea	26/09/2014	pol	Aur	1	KP728296
Eemshaven	Wadden Sea	01/05/2013	pol	Aur	1	KP728289
Breskens	Zeeland	09/04/2013	pol	Aur	1	KP728284
Hompelvoet	Zeeland	18/03/2013	pol	Aur	2	KP728302
Den Helder	Wadden Sea	14/12/2012	pol	Aur	2	KP728303
Breskens	Zeeland	09/04/2013	pol	Aur	2	KP728301
Breskens	Zeeland	09/04/2013	pol	Aur	3	KP728332
Breskens	Zeeland	09/04/2013	pol	Aur	4	KP728333
Breskens	Zeeland	09/04/2013	pol	Aur	5	KP728334
Breskens	Zeeland	09/04/2013	pol	Aur	6	KP728335
Bommenede	Zeeland	18/03/2013	pol	Aur	7	KP728306
Hompelvoet	Zeeland	18/03/2013	pol	Aur	7	KP728305
Breskens	Zeeland	09/04/2013	pol	Aur	7	KP728304
Breskens	Zeeland	09/04/2013	pol	Aur	8	KP728307
Breskens	Zeeland	09/04/2013	pol	Aur	9	KP728336
Kamperland	Zeeland	10/04/2013	pol	Aur	10	KP728337
Kamperland	Zeeland	10/04/2013	pol	Aur	11	KP728338
Burghsluis	Zeeland	10/04/2013	pol	Aur	13	KP728328
Kamperland	Zeeland	10/04/2013	pol	Aur	13	KP728339
Hompelvoet	Zeeland	18/03/2013	pol	Aur	13	KP728329
Terschelling	Wadden Sea	26/09/2014	pol	Aur	13	KP728331
Den Helder	Wadden Sea	14/12/2012	pol	Aur	13	KP728330
Burghsluis	Zeeland	10/04/2013	pol	Aur	14	KP728340
Hompelvoet	Zeeland	18/03/2013	pol	Aur	14	KP728341
Eemshaven	Wadden Sea	01/05/2013	pol	Aur	14	KP728342
Bommenede	Zeeland	18/03/2013	pol	Aur	15	KP728309
Texel (NIOZ)	Wadden Sea	26/09/2014	pol	Aur	15	KP728311
Den Osse Kerkweg	Wadden Sea	05/05/2013	pol	Aur	15	KP728308
Eemshaven	Wadden Sea	01/05/2013	pol	Aur	15	KP728310
Hompelvoet	Zeeland	18/03/2013	pol	Aur	16	KP728343
Hompelvoet	Zeeland	18/03/2013	pol	Aur	17	KP728344
Hompelvoet	Zeeland	18/03/2013	pol	Aur	18	KP728345
Vinca Gorthon	Broad Fourteens	05/09/2014	pol	Aur	19	KP728322
Vinca Gorthon	Broad Fourteens	05/09/2014	pol	Aur	19	KP728323
Bommenede	Zeeland	18/03/2013	pol	Aur	19	KP728321
Kristineberg	Skagerrak	30/09/2013	pol	Aur	19	KP728324
Bommenede	Zeeland	18/03/2013	pol	Aur	20	KP728346
Bommenede	Zeeland	18/03/2013	pol	Aur	21	KP728347
Bommenede	Zeeland	18/03/2013	pol	Aur	22	KP728348
wreck nr. 70502	Dogger Bank	10/09/2014	pol	Aur	23	KP728350
wreck nr. 70500	Dogger Bank	10/09/2014	pol	Aur	23	KP728351
Bommenede	Zeeland	18/03/2013	pol	Aur	23	KP728349
Bommenede	Zeeland	18/03/2013	pol	Aur	24	KP728352
Den Helder	Wadden Sea	14/12/2012	pol	Aur	25	KP728353
Den Helder	Wadden Sea	14/12/2012	pol	Aur	26	KP728354
Den Helder	Wadden Sea	14/12/2012	pol	Aur	27	KP728355
Terschelling	Wadden Sea	01/07/2010	pol	Aur	28	KP728312
Eemshaven	Wadden Sea	01/05/2013	pol	Aur	29	KP728356
Vinca Gorthon	Broad Fourteens	05/09/2014	pol	Aur	30	KP728300
Vinca Gorthon	Broad Fourteens	05/09/2014	pol	Aur	31	KP728357
Vinca Gorthon	Broad Fourteens	05/09/2014	pol	Aur	32	KP728325
Vinca Gorthon	Broad Fourteens	05/09/2014	pol	Aur	32	KP728326
Terschelling	Wadden Sea	26/09/2014	pol	Aur	32	KP728327
wreck nr. 59695	Dogger Bank	09/09/2014	pol	Aur	33	KP728358
Ocean Prince	Dogger Bank	09/09/2014	pol	Aur	34	KP728359
wreck nr. 70502	Dogger Bank	10/09/2014	pol	Aur	35	KP728314
Kristineberg	Skagerrak	30/09/2013	pol	Aur	35	KP728317
Texel (NIOZ)	Wadden Sea	26/09/2014	pol	Aur	35	KP728315
Texel (NIOZ)	Wadden Sea	26/09/2014	pol	Aur	35	KP728316
wreck nr. 70502	Dogger Bank	10/09/2014	pol	Aur	36	KP728318
wreck nr. 70500	Dogger Bank	10/09/2014	pol	Aur	36	KP728319
wreck nr. 70501	Dogger Bank	11/09/2014	pol	Aur	36	KP728320
Vlieland	Wadden Sea	26/09/2014	pol	Aur	37	KP728360
Vlieland	Wadden Sea	26/09/2014	pol	Aur	38	KP728361
Vlieland	Wadden Sea	26/09/2014	pol	Aur	39	KP728362
Vlieland	Wadden Sea	26/09/2014	pol	Aur	40	KP728363
Vlieland	Wadden Sea	26/09/2014	pol	Aur	41	KP728299
Terschelling	Wadden Sea	26/09/2014	pol	Aur	42	KP728364
Terschelling	Wadden Sea	26/09/2014	pol	Aur	43	KP728365
Texel (NIOZ)	Wadden Sea	26/09/2014	pol	Aur	44	KP728366
Texel (NIOZ)	Wadden Sea	26/09/2014	pol	Aur	45	KP728367
Texel (NIOZ)	Wadden Sea	26/09/2014	pol	Aur	46	KP728368
Russian Submarine	Broad Fourteens	03/07/2013	pol	Aur	47	KP728369
Kristineberg	Skagerrak	30/09/2013	pol	Aur	48	KP728370
Kristineberg	Skagerrak	30/09/2013	pol	Aur	49	KP728371
Kristineberg	Skagerrak	30/09/2013	pol	Aur	50	KP728372
wreck nr. 70502	Dogger Bank	10/09/2014	pol	Aur	1	KP728291
Marsdiep	Wadden Sea	23/07/2012	med	Rhi		KP728376
Marsdiep	Wadden Sea	23/07/2012	med	Rhi		KP728377
Table S1: List of COI sequences deposited in GenBank. Haplo: haplotype number, corresponding with the
numbers in fig. 3. Pol = polyp, med = medusa, Aur = Aurelia aurita, Rhi = Rhizostoma octopus.*haplotype only found for medusa.
